# Supplementary material for: The Role of MicroRNAs in the Pathophysiology and Management of Heart Failure: From Molecular Mechanisms to Clinical Application
Source: Int J Mol Sci. 2025 Dec 16;26(24):12085. doi: 10.3390/ijms262412085 (PMC12733101; doi:10.3390/ijms262412085)
Supplement: Supplementary file 1 [file ijms-26-12085-s001.zip]

Archive with 1 entries (1 files):
- ijms-4012547-supplementary.pdf
